# Supplementary material for: Early diagnosis of anastomotic leakage after colorectal cancer surgery using an inflammatory factors-based score system
Source: BJS Open. 2022 Jun 3;6(3):zrac069. doi: 10.1093/bjsopen/zrac069 (PMC9165091; doi:10.1093/bjsopen/zrac069)
Supplement: zrac069_Supplementary_Data [file zrac069_supplementary_data.zip]

Archive with 2 entries (2 files):
- Supplementary_material.docx
- Tripod_checklist.docx
